# Supplementary material for: Household Consumption of Adequately Iodized Salt: A Multi-Country Analysis of Socioeconomic Disparities
Source: Nutrients. 2024 Nov 4;16(21):3787. doi: 10.3390/nu16213787 (PMC11547564; doi:10.3390/nu16213787)
Supplement: Supplementary file 1 [file nutrients-16-03787-s001.zip]

Archive with 1 entries (1 files):
- nutrients-3230557-supplementary.pdf
